# Supplementary material for: Evaluation of Trail-Cameras for Analyzing the Diet of Nesting Raptors Using the Northern Goshawk as a Model
Source: PLoS One. 2015 May 20;10(5):e0127585. doi: 10.1371/journal.pone.0127585 (PMC4438871; doi:10.1371/journal.pone.0127585)
Supplement: S1 Dataset — Percentage of individuals of each prey category per territory (n = 20) obtained by direct camera monitoring and four indirect analyses of prey remains collected from the nests and surroundings (pellets, bones, feather-and-hair remains, and feather-hair-and-bone remains combined). (XLSX) [file pone.0127585.s002.xlsx]

## Sheet: S1_Dataset
Territory	Prey analysis method	% Mammals	% Birds	% Reptiles	% Red Squirrel	% European Rabbit	% Rats + micromammals	% Eurasian Magpie	% Yellow-Legged Gull	% Small passerines	% Eurasian Sparrowhawk	% Eurasian Jay + European Green Woodpecker	% Common Blackbird + Spotless Starling + Turdus spp. + Great Spotted Woodpecker	% Poultry	% Pigeons and doves	% Carrion Crow	% Exotic birds (psittacines)	% Unidentified prey
T1	Pellets	4.7619	95.2381	0	3.57143	0	1.19048	NA	NA	NA	NA	NA	NA	NA	NA	NA	NA	NA
T2	Pellets	15.7576	84.2424	0	11.5152	1.21212	3.0303	NA	NA	NA	NA	NA	NA	NA	NA	NA	NA	NA
T3	Pellets	8.55263	91.4474	0	2.76316	0	5.78947	NA	NA	NA	NA	NA	NA	NA	NA	NA	NA	NA
T4	Pellets	4.66667	95.3333	0	3.5	0.333333	0.833333	NA	NA	NA	NA	NA	NA	NA	NA	NA	NA	NA
T5	Pellets	5.47619	94.5238	0	4.04762	1.42857	0	NA	NA	NA	NA	NA	NA	NA	NA	NA	NA	NA
T6	Pellets	4.83871	95.1613	0	2.90323	0	1.93548	NA	NA	NA	NA	NA	NA	NA	NA	NA	NA	NA
T7	Pellets	18.3929	81.6071	0	9.46429	0	8.92857	NA	NA	NA	NA	NA	NA	NA	NA	NA	NA	NA
T8	Pellets	15.8333	84.1667	0	10	0	0	NA	NA	NA	NA	NA	NA	NA	NA	NA	NA	NA
T9	Pellets	24.4444	75.5556	0	7.77778	0	16.6667	NA	NA	NA	NA	NA	NA	NA	NA	NA	NA	NA
T10	Pellets	4.64286	95.3571	0	4.64286	0	0	NA	NA	NA	NA	NA	NA	NA	NA	NA	NA	NA
T11	Pellets	10.8108	89.1892	0	9.86486	0	0.945946	NA	NA	NA	NA	NA	NA	NA	NA	NA	NA	NA
T12	Pellets	9.86486	90.1351	0	2.7027	3.37838	3.78378	NA	NA	NA	NA	NA	NA	NA	NA	NA	NA	NA
T13	Pellets	3	97	0	0	3	0	NA	NA	NA	NA	NA	NA	NA	NA	NA	NA	NA
T14	Pellets	0	100	0	0	0	0	NA	NA	NA	NA	NA	NA	NA	NA	NA	NA	NA
T15	Pellets	7.51429	92.4857	0	5.28571	0.657143	0.142857	NA	NA	NA	NA	NA	NA	NA	NA	NA	NA	NA
T16	Pellets	3.76344	96.2366	0	2.7957	0.806452	0.16129	NA	NA	NA	NA	NA	NA	NA	NA	NA	NA	NA
T17	Pellets	14.7778	85.2222	0	8.55556	0.666667	4.55556	NA	NA	NA	NA	NA	NA	NA	NA	NA	NA	NA
T18	Pellets	9.22222	90.7778	0	6.38889	0	2.83333	NA	NA	NA	NA	NA	NA	NA	NA	NA	NA	NA
T19	Pellets	0.714286	99.2857	0	0	0	0.714286	NA	NA	NA	NA	NA	NA	NA	NA	NA	NA	NA
T20	Pellets	6.06383	93.9362	0	0	6.06383	0	NA	NA	NA	NA	NA	NA	NA	NA	NA	NA	NA
T1	Feather-hair remains	4.34783	95.6522	0	4.34783	0	0	4.34783	0	0	0	43.4783	8.69565	0	34.7826	0	0	0
T2	Feather-hair remains	4.54545	95.4545	0	2.27273	2.27273	0	4.54545	0	2.27273	0	36.3636	9.09091	0	34.0909	0	4.54545	0
T3	Feather-hair remains	2.32558	97.6744	0	0	0	2.27273	9.09091	15.9091	9.09091	0	15.9091	25	2.27273	18.1818	0	0	0
T4	Feather-hair remains	7.27273	92.7273	0	5.45455	1.81818	0	1.81818	7.27273	5.45455	0	3.63636	9.09091	3.63636	58.1818	1.81818	1.81818	0
T5	Feather-hair remains	2.77778	97.2222	0	2.77778	0	0	0	2.77778	5.55556	0	11.1111	27.7778	2.77778	33.3333	5.55556	0	0
T6	Feather-hair remains	3.0303	96.9697	0	3.0303	0	0	12.1212	6.06061	3.0303	0	36.3636	9.09091	0	24.2424	0	0	0
T7	Feather-hair remains	3.44828	96.5517	0	1.72414	1.72414	0	1.72414	1.72414	1.72414	0	25.8621	25.8621	0	31.0345	0	1.72414	0
T8	Feather-hair remains	0	100	0	0	0	0	14.2857	0	0	0	53.5714	0	0	28.5714	0	0	0
T9	Feather-hair remains	8.33333	91.6667	0	4.16667	4.16667	0	8.33333	0	0	0	45.8333	12.5	0	20.8333	0	4.16667	0
T10	Feather-hair remains	0	100	0	0	0	0	19.0476	0	0	4.7619	4.7619	4.7619	0	66.6667	0	0	0
T11	Feather-hair remains	2.22222	97.7778	0	2.22222	0	0	2.22222	0	2.22222	2.22222	40	13.3333	2.22222	28.8889	0	0	0
T12	Feather-hair remains	6.15385	93.8462	0	3.07692	3.07692	0	9.23077	0	9.23077	0	13.8462	16.9231	0	36.9231	1.53846	0	0
T13	Feather-hair remains	3.125	96.875	0	0	3.125	0	9.375	0	3.125	0	21.875	21.875	0	37.5	0	0	0
T14	Feather-hair remains	6.45161	93.5484	0	6.45161	0	0	6.45161	0	0	0	16.129	9.67742	0	58.0645	0	0	0
T15	Feather-hair remains	5	95	0	1.66667	3.33333	0	6.66667	0	3.33333	0	36.6667	6.66667	0	40	1.66667	0	0
T16	Feather-hair remains	2.46914	97.5309	0	0	2.46914	0	12.3457	0	2.46914	0	18.5185	32.0988	0	17.284	1.23457	1.23457	0
T17	Feather-hair remains	4.44444	95.5556	0	2.22222	2.22222	0	17.7778	0	0	0	31.1111	15.5556	0	31.1111	0	0	0
T18	Feather-hair remains	3.33333	96.6667	0	3.33333	0	0	16.6667	0	13.3333	0	20	10	3.33333	23.3333	0	0	0
T19	Feather-hair remains	0	100	0	0	0	0	35.1351	0	0	0	32.4324	5.40541	0	27.027	0	0	0
T20	Feather-hair remains	0	100	0	0	0	0	9.09091	0	0	0	45.4545	18.1818	0	12.1212	3.0303	3.0303	0
T1	Bone remains	0	100	0	0	0	0	8.57143	0	0	2.85714	20	0	0	68.5714	0	0	0
T2	Bone remains	0	100	0	0	0	0	5	0	0	0	25	0	0	70	0	0	0
T3	Bone remains	1.75439	98.2456	0	0	0	1.75439	8.77193	26.3158	0	0	7.01754	1.75439	0	50.8772	3.50877	0	0
T4	Bone remains	0	100	0	0	0	0	0	8	0	0	0	0	0	88	4	0	0
T5	Bone remains	5.55556	94.4444	0	0	5.55556	0	0	0	0	0	0	0	0	88.8889	0	0	0
T6	Bone remains	0	100	0	0	0	0	3.7037	7.40741	0	0	11.1111	0	0	77.7778	0	0	0
T7	Bone remains	0	100	0	0	0	0	4.54545	0	0	0	4.54545	9.09091	0	81.8182	0	0	0
T8	Bone remains	5	95	0	5	0	0	0	0	0	0	30	0	0	65	0	0	0
T9	Bone remains	8.88889	91.1111	0	6.66667	0	2.22222	6.66667	0	0	0	8.88889	0	0	73.3333	0	0	0
T10	Bone remains	0	100	0	0	0	0	6.66667	0	0	3.33333	3.33333	0	0	86.6667	0	0	0
T11	Bone remains	3.7037	96.2963	0	0	3.7037	0	0	0	0	0	7.40741	0	0	81.4815	0	0	0
T12	Bone remains	5.71429	94.2857	0	2.85714	2.85714	0	0	0	0	0	11.4286	5.71429	0	71.4286	0	0	0
T13	Bone remains	0	100	0	0	0	0	9.09091	0	0	0	4.54545	9.09091	0	77.2727	0	0	0
T14	Bone remains	4.16667	95.8333	0	0	4.16667	0	0	0	0	0	0	0	4.16667	91.6667	0	0	0
T15	Bone remains	5.17241	94.8276	0	1.72414	3.44828	0	5.17241	0	0	0	6.89655	1.72414	0	79.3103	1.72414	0	0
T16	Bone remains	5.55556	94.4444	0	1.85185	3.7037	0	3.7037	0	0	0	9.25926	0	0	64.8148	7.40741	0	0
T17	Bone remains	5.88235	94.1176	0	5.88235	0	0	23.5294	0	0	0	0	0	0	70.5882	0	0	0
T18	Bone remains	10.8696	89.1304	0	6.38298	2.12766	2.12766	12.766	0	0	0	23.4043	4.25532	0	44.6809	0	0	2.12766
T19	Bone remains	0	100	0	0	0	0	19.3548	0	0	0	12.9032	0	3.22581	64.5161	0	0	0
T20	Bone remains	5.26316	94.7368	0	0	5.26316	0	10.5263	0	0	0	15.7895	0	0	57.8947	5.26316	0	0
T1	Feather-hair-bone remains	2.27273	97.7273	0	2.27273	0	0	6.81818	0	0	2.27273	27.2727	4.54545	0	56.8182	0	0	0
T2	Feather-hair-bone remains	3.92157	96.0784	0	1.96078	1.96078	0	5.88235	0	1.96078	0	31.3725	7.84314	0	45.098	0	3.92157	0
T3	Feather-hair-bone remains	2.43902	97.561	0	0	0	2.40964	7.22892	19.2771	4.81928	0	9.63855	14.4578	1.20482	37.3494	2.40964	0	1.20482
T4	Feather-hair-bone remains	7.01754	92.9825	0	5.26316	1.75439	0	1.75439	7.01754	5.26316	0	3.50877	8.77193	3.50877	59.6491	1.75439	1.75439	0
T5	Feather-hair-bone remains	4.44444	95.5556	0	2.22222	2.22222	0	0	2.22222	4.44444	0	8.88889	22.2222	2.22222	46.6667	4.44444	0	0
T6	Feather-hair-bone remains	2.12766	97.8723	0	2.12766	0	0	8.51064	6.38298	2.12766	0	25.5319	6.38298	0	44.6809	0	0	0
T7	Feather-hair-bone remains	2.94118	97.0588	0	1.47059	1.47059	0	2.94118	1.47059	1.47059	0	22.0588	22.0588	0	42.6471	0	1.47059	0
T8	Feather-hair-bone remains	2.94118	97.0588	0	2.94118	0	0	11.7647	0	0	0	44.1176	0	0	41.1765	0	0	0
T9	Feather-hair-bone remains	8.62069	91.3793	0	5.17241	1.72414	1.72414	5.17241	0	0	0	20.6897	5.17241	0	56.8966	0	1.72414	0
T10	Feather-hair-bone remains	0	100	0	0	0	0	13.8889	0	0	2.77778	5.55556	2.77778	0	75	0	0	0
T11	Feather-hair-bone remains	3.38983	96.6102	0	1.69492	1.69492	0	1.69492	0	1.69492	1.69492	30.5085	10.1695	1.69492	42.3729	0	0	0
T12	Feather-hair-bone remains	4.87805	95.122	0	2.43902	2.43902	0	7.31707	0	7.31707	0	14.6341	13.4146	0	43.9024	1.21951	0	0
T13	Feather-hair-bone remains	2.17391	97.8261	0	0	2.17391	0	10.8696	0	2.17391	0	15.2174	15.2174	0	52.1739	0	0	0
T14	Feather-hair-bone remains	7.5	92.5	0	5	2.5	0	5	0	0	0	12.5	7.5	2.5	65	0	0	0
T15	Feather-hair-bone remains	6.89655	93.1034	0	2.29885	4.5977	0	4.5977	0	2.29885	0	25.2874	4.5977	0	55.1724	1.14943	0	0
T16	Feather-hair-bone remains	3.80952	96.1905	0	0.952381	2.85714	0	9.52381	0	1.90476	0	14.2857	24.7619	0	33.3333	3.80952	0.952381	0
T17	Feather-hair-bone remains	5.76923	94.2308	0	3.84615	1.92308	0	15.3846	0	0	0	26.9231	13.4615	0	38.4615	0	0	0
T18	Feather-hair-bone remains	7.69231	92.3077	0	4.54545	1.51515	1.51515	16.6667	0	6.06061	0	21.2121	6.06061	1.51515	36.3636	0	0	1.51515
T19	Feather-hair-bone remains	0	100	0	0	0	0	28.5714	0	0	0	24.4898	4.08163	2.04082	40.8163	0	0	0
T20	Feather-hair-bone remains	2.43902	97.561	0	0	2.43902	0	7.31707	0	0	0	36.5854	14.6341	0	26.8293	2.43902	2.43902	0
T1	Camera images	8.07453	91.9255	0	3.14136	2.6178	0.52356	1.57068	0	0	0	29.8429	10.4712	0	35.6021	0	0	15.7068
T2	Camera images	11.6071	88.3929	0	9.23077	0	0	1.53846	0	0	0	25.3846	9.23077	2.30769	36.1538	0	1.53846	13.0769
T3	Camera images	24.7312	75.2688	0	17.7966	1.69492	0	6.77966	9.32203	0	0	16.1017	4.23729	2.54237	19.4915	0.847458	0	21.1864
T4	Camera images	5.35714	94.6429	0	2.8169	1.40845	0	5.6338	2.8169	0	0	12.6761	9.85915	0	43.662	0	0	21.1268
T5	Camera images	11.9048	88.0952	0	6.25	1.5625	0	0	1.5625	0	0	12.5	9.375	0	34.375	0	0	34.375
T6	Camera images	8.43373	91.5663	0	4.80769	0	0.961538	6.73077	1.92308	0.961538	0	25	8.65385	0	29.8077	0	0	20.1923
T7	Camera images	8.03571	91.9643	0	4.86111	0	1.38889	3.47222	0	0.694444	0	20.8333	6.25	0	40.2778	0	0	22.2222
T8	Camera images	12.9412	87.0588	0	7.87402	0.787402	0	0.787402	0	0	0	30.7087	4.72441	0	22.0472	0	0	33.0709
T9	Camera images	28.7129	71.2871	0	22.8346	0	0	1.5748	0	0.787402	0	16.5354	7.08661	1.5748	29.1339	0	0	19.685
T10	Camera images	5.88235	94.1176	0	0	0	2.85714	17.1429	0	0	2.85714	25.7143	8.57143	0	37.1429	0	0	2.85714
T11	Camera images	16.1491	83.2298	0.574713	12.6437	2.29885	0	1.72414	0	0	1.14943	29.3103	6.32184	0	38.5057	0	0	7.47126
T12	Camera images	15.7143	84.2857	0	5.45455	6.66667	0.606061	3.0303	0	0	0.606061	22.4242	13.9394	0	30.9091	0	0	15.1515
T13	Camera images	9.44882	90.5512	0	5.96026	1.3245	0	7.28477	0	0	0	29.1391	9.27152	0	30.4636	0	0	15.2318
T14	Camera images	6.89655	93.1034	0	2.68817	2.15054	0.537634	2.68817	0.537634	0	0	26.8817	4.83871	1.07527	36.0215	0	0	22.043
T15	Camera images	16.3934	83.6066	0	11.2108	1.79372	0.44843	4.93274	0	0.44843	0	23.3184	6.27803	0	33.6323	0	0	17.9372
T16	Camera images	11.1111	88.8889	0	7.24638	1.44928	0.724638	10.8696	0	0	0	22.4638	15.942	0	26.087	0	0	14.4928
T17	Camera images	10.1124	89.8876	0	5.88235	0.735294	0	6.61765	0	0	0	25	3.67647	0	23.5294	0	0	33.8235
T18	Camera images	22.6804	77.3196	0	16.1017	2.54237	0	8.47458	0	0.847458	0.847458	22.0339	7.62712	1.69492	22.0339	0	0	17.7966
T19	Camera images	2.8777	96.4029	0.581395	0.581395	0.581395	1.16279	11.6279	0	0	0	26.7442	9.30233	0	30.2326	0	0	19.186
T20	Camera images	5.40541	94.5946	0	1.05263	3.15789	0	8.42105	2.10526	0	0	32.6316	15.7895	0	13.6842	1.05263	0	22.1053
