# Supplementary material for: Evaluation of Trail-Cameras for Analyzing the Diet of Nesting Raptors Using the Northern Goshawk as a Model
Source: PLoS One. 2015 May 20;10(5):e0127585. doi: 10.1371/journal.pone.0127585 (PMC4438871; doi:10.1371/journal.pone.0127585)
Supplement: S2 Dataset — Date and time of camera installation, first observed activity of adults in the nest and first observed prey delivery. Habituation date is the date when the daily number of visits to the nest and number of prey provided had stabilized after camera installation. Experience with camera is the number of times that a breeding female had a camera in its nest. (XLSX) [file pone.0127585.s003.xlsx]

## Sheet: S2_Dataset
Year	Territory	Camera camouflaged (Yes/No)	Experience with camera	Camera installation date	First prey delivered	First activity observed	Habituation date
2007	T23	N	1	2007-06-15 16:40:00	2007-06-17 07:11:00	2007-06-17 07:11:00	2007-06-18
2007	T9	N	1	2007-06-16 17:47:00	2007-06-16 19:12:00	2007-06-16 19:12:00	2007-06-17
2007	T30	N	1	2007-06-19 15:35:00	2007-06-19 17:50:00	2007-06-19 17:50:00	2007-06-20
2008	T12	N	1	2008-06-02 14:30:00	2008-06-02 20:23:00	2008-06-02 17:27:00	2008-06-03
2008	T8	N	1	2008-06-07 13:56:00	2008-06-07 22:26:00	2008-06-07 22:26:00	2008-06-14
2008	T1	N	1	2008-06-13 14:20:00	2008-06-13 18:25:00	2008-06-13 18:19:00	2008-06-14
2008	T18	N	1	2008-07-12 14:33:00	2008-07-12 19:46:00	2008-07-12 19:46:00	2008-07-17
2008	T13	N	1	2008-06-06 15:35:00	2008-06-08 08:48:00	2008-06-08 08:48:00	2008-06-11
2008	T22	N	1	2008-05-31 21:00:00	2008-06-01 10:03:00	2008-06-01 10:03:00	2008-06-02
2008	T7	N	1	2008-05-31 14:50:00	2008-06-02 15:07:00	2008-06-02 15:07:00	2008-06-03
2008	T23	N	NA	2008-06-01 17:13:00	2008-06-02 07:01:00	2008-06-02 07:01:00	2008-06-02
2008	T24	N	1	2008-06-21 18:39:00	2008-06-22 11:18:00	2008-06-21 19:10:00	2008-06-22
2008	T5	N	1	2008-06-07 20:45:00	2008-06-08 08:53:00	2008-06-08 08:53:00	2008-06-15
2008	T16	N	1	2008-06-16 18:20:00	2008-06-17 20:25:00	2008-06-17 20:05:00	2008-06-18
2008	T26	N	1	2008-06-14 18:51:00	NA	NA	NA
2008	T9	N	2	2008-06-01 21:30:00	2008-06-02 09:05:00	2008-06-01 22:38:00	2008-06-02
2008	T11	N	1	2008-06-15 21:45:00	2008-06-17 13:08:00	2008-06-17 13:08:00	2008-06-17
2008	T17	N	1	2008-05-28 18:30:00	2008-05-28 20:06:00	2008-05-28 20:06:00	2008-05-30
2008	T3	N	1	2008-06-13 20:35:00	2008-06-13 21:05:00	2008-06-13 21:05:00	2008-06-14
2008	T2	N	1	2008-06-05 16:20:00	2008-06-06 13:41:00	2008-06-05 19:46:00	2008-06-10
2008	T15	N	1	2008-05-30 21:40:00	NA	NA	NA
2009	T12	S	NA	2009-05-31 14:00:00	2009-05-31 21:56:00	2009-05-31 15:40:00	2009-06-01
2009	T10	N	1	2009-05-22 14:38:00	2009-05-22 17:59:00	2009-05-22 17:59:00	2009-05-23
2009	T1	S	NA	2009-06-14 14:40:00	2009-06-14 19:51:00	2009-06-14 18:25:00	2009-06-15
2009	T4	N	1	2009-05-21 21:15:00	2009-05-22 09:40:00	2009-05-22 09:40:00	2009-05-23
2009	T18	S	NA	2009-06-25 15:10:00	2009-06-27 09:24:00	2009-06-25 22:40:00	2009-06-27
2009	T13	S	2	2009-05-30 19:00:00	2009-05-31 11:39:00	2009-05-31 11:39:00	2009-06-01
2009	T7	S	2	2009-06-04 15:15:00	2009-06-05 07:56:00	2009-06-04 22:33:00	2009-06-05
2009	T6	S	1	2009-06-03 18:53:00	2009-06-04 13:41:00	2009-06-03 19:42:00	2009-06-04
2009	T19	N	1	2009-05-24 13:16:00	2009-05-24 14:14:00	2009-05-24 14:14:00	2009-06-05
2009	T16	S	1	2009-06-11 16:10:00	2009-06-11 20:16:00	2009-06-11 20:16:00	2009-06-12
2009	T26	S	2	2009-06-14 21:15:00	2009-06-14 22:07:00	2009-06-14 22:07:00	2009-06-15
2009	T9	S	3	2009-06-11 21:30:00	2009-06-12 12:53:00	2009-06-11 22:39:00	2009-06-12
2009	T11	S	2	2009-06-12 17:55:00	2009-06-12 20:55:00	2009-06-12 20:55:00	2009-06-13
2009	T3	S	2	2009-06-15 16:05:00	2009-06-16 07:35:00	2009-06-15 18:46:00	2009-06-16
2009	T2	S	2	2009-05-31 21:15:00	2009-06-01 17:15:00	2009-06-01 15:50:00	2009-06-02
2009	T15	S	2	2009-06-03 13:12:00	2009-06-03 17:50:00	2009-06-03 17:50:00	2009-06-06
2009	T14	S	1	2009-07-04 15:12:00	2009-07-05 17:01:00	2009-07-04 19:13:00	2009-07-05
2009	T28	S	1	2009-06-04 20:25:00	2009-06-08 13:23:00	2009-06-05 22:24:00	2009-06-06
2009	T30	S	NA	2009-06-01 16:55:00	2009-06-03 11:51:00	2009-06-03 11:51:00	2009-06-03
2010	T12	S	NA	2010-06-05 11:59:00	2010-06-05 13:31:00	2010-06-05 13:31:00	2010-06-06
2010	T20	S	1	2010-06-13 18:18:00	2010-06-14 12:08:00	2010-06-14 06:38:00	2010-06-14
2010	T10	S	NA	2010-07-02 09:19:00	2010-07-02 12:17:00	2010-07-02 12:17:00	2010-06-03
2010	T8	S	1	2010-06-07 18:10:00	2010-06-08 17:05:00	2010-06-08 17:05:00	2010-06-09
2010	T1	S	NA	2010-06-11 18:55:00	2010-06-11 20:36:00	2010-06-11 20:36:00	2010-06-13
2010	T4	S	1	2010-05-24 13:10:00	2010-05-24 16:10:00	2010-05-24 16:10:00	NA
2010	T18	S	2	2010-06-17 13:15:00	2010-06-18 07:07:00	2010-06-17 21:29:00	2010-06-18
2010	T13	S	3	2010-06-06 13:40:00	2010-06-07 11:03:00	2010-06-06 16:38:00	2010-06-07
2010	T21	S	1	2010-06-26 13:45:00	2010-06-26 14:44:00	2010-06-26 14:44:00	2010-06-30
2010	T7	S	3	2010-06-09 08:12:00	2010-06-10 07:24:00	2010-06-09 22:05:00	2010-06-10
2010	T6	S	NA	2010-06-09 14:35:00	2010-06-09 15:45:00	2010-06-09 15:45:00	NA
2010	T23	S	1	2010-07-02 16:25:00	2010-07-03 16:58:00	2010-07-03 07:07:00	2010-07-03
2010	T5	S	2	2010-06-17 18:55:00	2010-06-18 20:06:00	2010-06-18 20:06:00	2010-06-18
2010	T19	S	NA	2010-06-04 14:00:00	2010-06-05 14:27:00	2010-06-04 22:32:00	2010-06-05
2010	T16	S	1	2010-06-15 12:27:00	2010-06-15 20:31:00	2010-06-15 17:13:00	2010-06-16
2010	T11	S	3	2010-07-03 09:32:00	NA	NA	NA
2010	T17	S	2	2010-06-03 15:55:00	2010-06-05 17:20:00	2010-06-03 22:30:00	2010-06-05
2010	T2	S	3	2010-06-13 10:40:00	2010-06-13 21:16:00	2010-06-13 21:16:00	2010-06-14
2010	T15	S	3	2010-05-20 13:10:00	2010-05-20 20:31:00	2010-05-20 16:15:00	2010-05-21
2010	T14	S	NA	2010-06-07 13:00:00	2010-06-07 15:13:00	2010-06-07 15:13:00	2010-06-08
2010	T27	S	1	2010-06-12 13:10:00	2010-06-14 15:39:00	2010-06-14 15:39:00	2010-06-14
2011	T12	S	1	2011-06-04 16:40:00	2011-06-05 12:21:00	2011-06-04 22:28:00	2011-06-05
2011	T20	S	NA	2011-06-09 18:17:00	2011-06-10 08:17:00	2011-06-09 22:55:00	2011-06-10
2011	T8	S	NA	2011-06-01 19:05:00	2011-06-01 19:15:00	2011-06-01 19:15:00	2011-06-03
2011	T1	S	4	2011-06-08 19:55:00	2011-06-09 14:34:00	2011-06-09 14:34:00	2011-06-10
2011	T4	S	2	2011-05-29 14:30:00	2011-05-30 20:10:00	2011-05-30 20:10:00	2011-06-01
2011	T13	S	4	2011-06-04 13:00:00	2011-06-05 07:23:00	2011-06-04 19:08:00	2011-06-05
2011	T6	S	NA	2011-06-05 16:30:00	2011-06-06 21:28:00	2011-06-06 01:29:00	2011-06-07
2011	T23	S	2	2011-06-23 12:30:00	2011-06-25 21:20:00	2011-06-24 08:30:00	2011-06-24
2011	T19	S	1	2011-06-04 21:15:00	2011-06-05 08:02:00	2011-06-05 08:02:00	2011-06-08
2011	T25	S	1	2011-06-18 12:41:00	2011-06-19 15:24:00	2011-06-19 15:24:00	2011-06-21
2011	T9	S	4	2011-06-14 20:50:00	2011-06-15 11:35:00	2011-06-14 22:08:00	2011-06-15
2011	T11	S	1	2011-06-13 19:00:00	2011-06-13 19:13:00	2011-06-13 19:13:00	2011-06-23
2011	T17	S	3	2011-06-07 20:45:00	2011-06-08 13:59:00	2011-06-07 22:33:00	2011-06-08
2011	T3	S	1	2011-06-15 20:00:00	2011-06-15 21:22:00	2011-06-15 21:10:00	2011-06-16
2011	T2	S	1	2011-07-04 20:15:00	2011-07-05 19:22:00	2011-07-05 19:22:00	2011-07-06
2011	T15	S	4	2011-06-22 11:20:00	2011-06-22 16:04:00	2011-06-22 16:04:00	2011-06-23
2011	T14	S	NA	2011-06-02 19:45:00	2011-06-03 07:01:00	2011-06-02 22:29:00	2011-06-03
2011	T27	S	1	2011-06-16 19:40:00	NA	NA	NA
2011	T29	S	1	2011-06-27 11:58:00	2011-06-27 21:24:00	2011-06-27 14:55:00	2011-06-28
