# Supplementary material for: Evaluation of Trail-Cameras for Analyzing the Diet of Nesting Raptors Using the Northern Goshawk as a Model
Source: PLoS One. 2015 May 20;10(5):e0127585. doi: 10.1371/journal.pone.0127585 (PMC4438871; doi:10.1371/journal.pone.0127585)
Supplement: S3 Dataset — Characteristics, operating times and frequencies and types of technical failures of the trail-cameras. (XLSX) [file pone.0127585.s004.xlsx]

## Sheet: S3_Dataset
Number	Year	Territory	Camera model	Camera camouflaged (Yes/No)	Memory card	Internal battery	External battery (EB)	EB new/recharged	Number of images	Camera fail before fledging (Yes/No)	Days of operation without failures	Time during which cameras were actually registering prey deliveries until camera failure occurs or nestlings die or nestlings fledge (days)	Type of technical failure before fledging (Yes/No)
													Energy depletion	Built-in limit of 9999 pictures reached	Memory card full	Failure of camera bracket	Interruptions of image capture	Camera too distant from the nest	Camera too close to the nest	Low-quality images (too dark or too bright)	Entry of water into the camera fogging the lens	Failure of infrared flash	Obstacles in the field of view or partial views of the nest	Obstructions of the field of view due to branch and leaf growth	Unknown internal failure
1	2007	T23	Bushnell Trailscout 2.1Mp	N	SD 1 Gb	4 × long-life Alkaline IEC LR20 1,5V	NO EB	-	1899	Y	5	5	Y
2	2007	T9	Bushnell Trailscout 2.1Mp	N	SD 1 Gb	4 × long-life Alkaline IEC LR20 1,5V	NO EB	-	1948	Y	5	5	Y
3	2007	T30	Bushnell Trailscout 2.1Mp	N	SD 1 Gb	4 × long-life Alkaline IEC LR20 1,5V	NO EB	-	1953	Y	2	2	Y
4	2008	T12	Moultrie Game Spy I40	N	SD o SDHC 4 Gb	6 × long-life Alkaline IEC LR20 1,5V	6 × long-life Alkaline IEC LR20 1,5V	-	7534	Y	10	9	Y				Y					Y	Y
5	2008	T8	Moultrie Game Spy I40	N	SD o SDHC 4 Gb	6 × long-life Alkaline IEC LR20 1,5V	6 × long-life Alkaline IEC LR20 1,5V	-	5765	Y	8	8	Y				Y		Y	Y
6	2008	T1	Moultrie Game Spy I40	N	SD o SDHC 4 Gb	6 × long-life Alkaline IEC LR20 1,5V	6 × long-life Alkaline IEC LR20 1,5V	-	9953	Y	13	13			Y
7	2008	T18	Moultrie Game Spy I40	N	SD o SDHC 4 Gb	6 × long-life Alkaline IEC LR20 1,5V	6 × long-life Alkaline IEC LR20 1,5V	-	5118	Y	14	14	Y
8	2008	T13	Moultrie Game Spy I40	N	SD o SDHC 4 Gb	6 × long-life Alkaline IEC LR20 1,5V	6 × long-life Alkaline IEC LR20 1,5V	-	6390	N	13	13								Y			Y		Y
9	2008	T23	Moultrie Game Spy I40	N	SD o SDHC 4 Gb	6 × long-life Alkaline IEC LR20 1,5V	6 × long-life Alkaline IEC LR20 1,5V	-	6360	Y	10	9	Y				Y
10	2008	T22	Moultrie Game Spy I40	N	SD o SDHC 4 Gb	6 × long-life Alkaline IEC LR20 1,5V	6 × long-life Alkaline IEC LR20 1,5V	-	7166	Y	12	12	Y				Y						Y
11	2008	T7	Moultrie Game Spy I40	N	SD o SDHC 4 Gb	6 × long-life Alkaline IEC LR20 1,5V	6 × long-life Alkaline IEC LR20 1,5V	-	5637	Y	9	9	Y			Y				Y
12	2008	T17	Moultrie Game Spy I40	N	SD o SDHC 4 Gb	6 × long-life Alkaline IEC LR20 1,5V	6 × long-life Alkaline IEC LR20 1,5V	-	7554	N	14	13	Y				Y							Y
13	2008	T24	Moultrie Game Spy I40	N	SD o SDHC 4 Gb	6 × long-life Alkaline IEC LR20 1,5V	6 × long-life Alkaline IEC LR20 1,5V	-	6591	Y	10	10	Y				Y
14	2008	T5	Moultrie Game Spy I40	N	SD o SDHC 4 Gb	6 × long-life Alkaline IEC LR20 1,5V	6 × long-life Alkaline IEC LR20 1,5V	-	6170	N	13	12	Y				Y				Y
15	2008	T26	Moultrie Game Spy I40	N	SD o SDHC 4 Gb	6 × long-life Alkaline IEC LR20 1,5V	6 × long-life Alkaline IEC LR20 1,5V	-	55	Y	0	0				Y					Y
16	2008	T9	Moultrie Game Spy I40	N	SD o SDHC 4 Gb	6 × long-life Alkaline IEC LR20 1,5V	6 × long-life Alkaline IEC LR20 1,5V	-	10470	Y	14	14	Y	Y		Y
17	2008	T11	Moultrie Game Spy I40	N	SD o SDHC 4 Gb	6 × long-life Alkaline IEC LR20 1,5V	6 × long-life Alkaline IEC LR20 1,5V	-	6260	Y	10	9	Y				Y					Y
18	2008	T3	Moultrie Game Spy I40	N	SD o SDHC 4 Gb	6 × long-life Alkaline IEC LR20 1,5V	6 × long-life Alkaline IEC LR20 1,5V	-	6722	Y	12	11	Y			Y
19	2008	T2	Moultrie Game Spy I40	N	SD o SDHC 4 Gb	6 × long-life Alkaline IEC LR20 1,5V	6 × long-life Alkaline IEC LR20 1,5V	-	7683	Y	9	8	Y
20	2008	T15	Moultrie Game Spy I40	N	SD o SDHC 4 Gb	6 × long-life Alkaline IEC LR20 1,5V	6 × long-life Alkaline IEC LR20 1,5V	-	Stolen	Stolen	Stolen	Stolen	Stolen	Stolen	Stolen	Stolen	Stolen	Stolen	Stolen	Stolen	Stolen	Stolen	Stolen	Stolen	Stolen
21	2008	T16	Moultrie Game Spy I40	N	SD o SDHC 4 Gb	6 × long-life Alkaline IEC LR20 1,5V	6 × long-life Alkaline IEC LR20 1,5V	-	6696	Y	8	8	Y
22	2009	T12	Moultrie Game Spy I40	Y	SD o SDHC 4 Gb	6 × long-life Alkaline IEC LR20 1,5V	2 × sealed lead acid batteries12 V 7Ah	New	7930	N	12	12					Y				Y				Y
23	2009	T10	Moultrie Game Spy I40	N	SD o SDHC 4 Gb	6 × long-life Alkaline IEC LR20 1,5V	2 × sealed lead acid batteries12 V 7Ah	New	4134	N	29	18
24	2009	T1	Moultrie Game Spy I40	Y	SD o SDHC 4 Gb	6 × long-life Alkaline IEC LR20 1,5V	2 × sealed lead acid batteries12 V 7Ah	New	7337	N	89	26
25	2009	T4	Moultrie Game Spy I40	N	SD o SDHC 4 Gb	6 × long-life Alkaline IEC LR20 1,5V	2 × sealed lead acid batteries12 V 7Ah	New	6846	Y	11	11	Y				Y
26	2009	T18	Moultrie Game Spy I40	Y	SD o SDHC 4 Gb	6 × long-life Alkaline IEC LR20 1,5V	2 × sealed lead acid batteries12 V 7Ah	New	6942	N	76	30													Y
27	2009	T13	Moultrie Game Spy I40	Y	SD o SDHC 4 Gb	6 × long-life Alkaline IEC LR20 1,5V	2 × sealed lead acid batteries12 V 7Ah	New	9785	N	18	18			Y					Y
28	2009	T7	Moultrie Game Spy I40	Y	SD o SDHC 4 Gb	6 × long-life Alkaline IEC LR20 1,5V	2 × sealed lead acid batteries12 V 7Ah	New	9990	Y	15	15		Y	Y
29	2009	T6	Moultrie Game Spy I40	Y	SD o SDHC 4 Gb	6 × long-life Alkaline IEC LR20 1,5V	2 × sealed lead acid batteries12 V 7Ah	New	6980	N	101	27								Y			Y
30	2009	T19	Moultrie Game Spy I40	N	SD o SDHC 4 Gb	6 × long-life Alkaline IEC LR20 1,5V	2 × sealed lead acid batteries12 V 7Ah	New	4734	N	108	28
31	2009	T26	Moultrie Game Spy I40	Y	SD o SDHC 4 Gb	6 × long-life Alkaline IEC LR20 1,5V	2 × sealed lead acid batteries12 V 7Ah	New	4446	N	85	14	Y
32	2009	T9	Moultrie Game Spy I40	Y	SD o SDHC 4 Gb	6 × long-life Alkaline IEC LR20 1,5V	2 × sealed lead acid batteries12 V 7Ah	New	7696	N	94	16
33	2009	T11	Moultrie Game Spy I40	Y	SD o SDHC 4 Gb	6 × long-life Alkaline IEC LR20 1,5V	2 × sealed lead acid batteries12 V 7Ah	New	7254	N	88	23								Y
34	2009	T3	Moultrie Game Spy I40	Y	SD o SDHC 4 Gb	6 × long-life Alkaline IEC LR20 1,5V	2 × sealed lead acid batteries12 V 7Ah	New	10117	Y	19	19		Y	Y
35	2009	T2	Moultrie Game Spy I40	Y	SD o SDHC 4 Gb	6 × long-life Alkaline IEC LR20 1,5V	2 × sealed lead acid batteries12 V 7Ah	New	9967	Y	22	22		Y	Y							Y
36	2009	T15	Moultrie Game Spy I40	Y	SD o SDHC 4 Gb	6 × long-life Alkaline IEC LR20 1,5V	2 × sealed lead acid batteries12 V 7Ah	New	8422	N	97	41
37	2009	T14	Moultrie Game Spy I40	Y	SD o SDHC 4 Gb	6 × long-life Alkaline IEC LR20 1,5V	2 × sealed lead acid batteries12 V 7Ah	New	7791	N	96	49
38	2009	T28	Moultrie Game Spy I40	Y	SD o SDHC 4 Gb	6 × long-life Alkaline IEC LR20 1,5V	2 × sealed lead acid batteries12 V 7Ah	New	2541	N	97	22						Y
39	2009	T30	Moultrie Game Spy I40	Y	SD o SDHC 4 Gb	6 × long-life Alkaline IEC LR20 1,5V	2 × sealed lead acid batteries12 V 7Ah	New	1575	N	49	5				Y
40	2009	T16	Moultrie Game Spy I40	Y	SD o SDHC 4 Gb	6 × long-life Alkaline IEC LR20 1,5V	2 × sealed lead acid batteries12 V 7Ah	New	8850	N	90	26
41	2010	T12	Moultrie Game Spy I40	Y	SD o SDHC 4 Gb	6 × long-life Alkaline IEC LR20 1,5V	2 × sealed lead acid batteries12 V 7Ah	Recharged	5885	Y	9	8	Y										Y
42	2010	T20	Moultrie Game Spy I40	Y	SD o SDHC 4 Gb	6 × long-life Alkaline IEC LR20 1,5V	2 × sealed lead acid batteries12 V 7Ah	Recharged	6135	Y	13	12	Y				Y								Y
43	2010	T10	Moultrie Game Spy I40	Y	SD o SDHC 4 Gb	6 × long-life Alkaline IEC LR20 1,5V	2 × sealed lead acid batteries12 V 7Ah	Recharged	2961	Y	6	5					Y								Y
44	2010	T8	Moultrie Game Spy I40	Y	SD o SDHC 4 Gb	6 × long-life Alkaline IEC LR20 1,5V	2 × sealed lead acid batteries12 V 7Ah	Recharged	6999	Y	9	9	Y				Y			Y
45	2010	T1	Moultrie Game Spy I40	Y	SD o SDHC 4 Gb	6 × long-life Alkaline IEC LR20 1,5V	2 × sealed lead acid batteries12 V 7Ah	Recharged	6910	Y	9	9	Y				Y
46	2010	T4	Moultrie Game Spy I40	Y	SD o SDHC 4 Gb	6 × long-life Alkaline IEC LR20 1,5V	2 × sealed lead acid batteries12 V 7Ah	Recharged	209	N	49	2
47	2010	T18	Moultrie Game Spy I40	Y	SD o SDHC 4 Gb	6 × long-life Alkaline IEC LR20 1,5V	2 × sealed lead acid batteries12 V 7Ah	Recharged	5374	Y	15	14	Y				Y
48	2010	T13	Moultrie Game Spy I40	Y	SD o SDHC 4 Gb	6 × long-life Alkaline IEC LR20 1,5V	2 × sealed lead acid batteries12 V 7Ah	Recharged	5119	Y	8	8	Y							Y
49	2010	T23	Moultrie Game Spy I40	Y	SD o SDHC 4 Gb	6 × long-life Alkaline IEC LR20 1,5V	2 × sealed lead acid batteries12 V 7Ah	Recharged	2970	Y	6	6					Y	Y		Y					Y
50	2010	T21	Moultrie Game Spy I40	Y	SD o SDHC 4 Gb	6 × long-life Alkaline IEC LR20 1,5V	2 × sealed lead acid batteries12 V 7Ah	Recharged	1879	N	72	20					Y	Y							Y
51	2010	T7	Moultrie Game Spy I40	Y	SD o SDHC 4 Gb	6 × long-life Alkaline IEC LR20 1,5V	2 × sealed lead acid batteries12 V 7Ah	Recharged	6412	Y	15	14	Y				Y
52	2010	T6	Moultrie Game Spy I40	Y	SD o SDHC 4 Gb	6 × long-life Alkaline IEC LR20 1,5V	2 × sealed lead acid batteries12 V 7Ah	Recharged	359	Y	0	0
53	2010	T17	Moultrie Game Spy I40	Y	SD o SDHC 4 Gb	6 × long-life Alkaline IEC LR20 1,5V	2 × sealed lead acid batteries12 V 7Ah	Recharged	7034	N	11	11	Y				Y						Y
54	2010	T5	Moultrie Game Spy I40	Y	SD o SDHC 4 Gb	6 × long-life Alkaline IEC LR20 1,5V	2 × sealed lead acid batteries12 V 7Ah	Recharged	10065	Y	12	11		Y	Y
55	2010	T19	Moultrie Game Spy I40	Y	SD o SDHC 4 Gb	6 × long-life Alkaline IEC LR20 1,5V	2 × sealed lead acid batteries12 V 7Ah	Recharged	6198	Y	15	14	Y
56	2010	T11	Moultrie Game Spy I40	Y	SD o SDHC 4 Gb	6 × long-life Alkaline IEC LR20 1,5V	2 × sealed lead acid batteries12 V 7Ah	Recharged	Stolen	Stolen	Stolen	Stolen	Stolen	Stolen	Stolen	Stolen	Stolen	Stolen	Stolen	Stolen	Stolen	Stolen	Stolen	Stolen	Stolen
57	2010	T2	Moultrie Game Spy I40	Y	SD o SDHC 4 Gb	6 × long-life Alkaline IEC LR20 1,5V	2 × sealed lead acid batteries12 V 7Ah	Recharged	3326	Y	5	5					Y								Y
58	2010	T15	Moultrie Game Spy I40	Y	SD o SDHC 4 Gb	6 × long-life Alkaline IEC LR20 1,5V	2 × sealed lead acid batteries12 V 7Ah	Recharged	6456	Y	12	12	Y
59	2010	T14	Moultrie Game Spy I40	Y	SD o SDHC 4 Gb	6 × long-life Alkaline IEC LR20 1,5V	2 × sealed lead acid batteries12 V 7Ah	Recharged	9399	N	92	26
60	2010	T27	Moultrie Game Spy I40	Y	SD o SDHC 4 Gb	6 × long-life Alkaline IEC LR20 1,5V	2 × sealed lead acid batteries12 V 7Ah	Recharged	2319	N	84	7
61	2010	T16	Moultrie Game Spy I40	Y	SD o SDHC 4 Gb	6 × long-life Alkaline IEC LR20 1,5V	2 × sealed lead acid batteries12 V 7Ah	Recharged	7294	Y	8	8	Y				Y						Y	Y
62	2011	T12	Moultrie Game Spy I40	Y	SD 4 Gb	6 × long-life Alkaline IEC LR20 1,5V	2 × sealed lead acid batteries12 V 7Ah	New	6867	Y	8	7
63	2011	T20	Moultrie Game Spy I40	Y	SD 4 Gb	6 × long-life Alkaline IEC LR20 1,5V	2 × sealed lead acid batteries12 V 7Ah	New	3079	N	58	31					Y						Y		Y
64	2011	T8	Moultrie Game Spy I40	Y	SDHC 4Gb	6 × long-life Alkaline IEC LR20 1,5V	2 × sealed lead acid batteries12 V 7Ah	New	4289	N	67	20						Y
65	2011	T1	Moultrie Game Spy I40	Y	SD 4 Gb	6 × long-life Alkaline IEC LR20 1,5V	2 × sealed lead acid batteries12 V 7Ah	New	9999	Y	13	13		Y	Y
66	2011	T4	Moultrie Game Spy I40	Y	SD 4 Gb	6 × long-life Alkaline IEC LR20 1,5V	2 × sealed lead acid batteries12 V 7Ah	New	6458	Y	10	9	Y
67	2011	T13	Moultrie Game Spy I40	Y	SD 4 Gb	6 × long-life Alkaline IEC LR20 1,5V	2 × sealed lead acid batteries12 V 7Ah	New	6043	N	14	14					Y		Y				Y		Y
68	2011	T23	Moultrie Game Spy I40	Y	SD 4 Gb	6 × long-life Alkaline IEC LR20 1,5V	2 × sealed lead acid batteries12 V 7Ah	New	2945	N	42	12
69	2011	T6	Moultrie Game Spy I40	Y	SDHC 4Gb	6 × long-life Alkaline IEC LR20 1,5V	2 × sealed lead acid batteries12 V 7Ah	New	8530	N	60	32								Y
70	2011	T17	Moultrie Game Spy I40	Y	SD 4 Gb	6 × long-life Alkaline IEC LR20 1,5V	2 × sealed lead acid batteries12 V 7Ah	New	5376	Y	10	10	Y							Y
71	2011	T19	Moultrie Game Spy I40	Y	SD 4 Gb	6 × long-life Alkaline IEC LR20 1,5V	2 × sealed lead acid batteries12 V 7Ah	New	7095	Y	10	9					Y								Y
72	2011	T9	Moultrie Game Spy I40	Y	SDHC 4Gb	6 × long-life Alkaline IEC LR20 1,5V	2 × sealed lead acid batteries12 V 7Ah	New	5784	Y	10	10	Y
73	2011	T11	Moultrie Game Spy I40	Y	SDHC 4Gb	6 × long-life Alkaline IEC LR20 1,5V	2 × sealed lead acid batteries12 V 7Ah	New	7266	N	23	22								Y
74	2011	T3	Moultrie Game Spy I40	Y	SDHC 4Gb	6 × long-life Alkaline IEC LR20 1,5V	2 × sealed lead acid batteries12 V 7Ah	New	4691	Y	14	13				Y		Y			Y
75	2011	T2	Moultrie Game Spy I40	Y	SD 4 Gb	6 × long-life Alkaline IEC LR20 1,5V	2 × sealed lead acid batteries12 V 7Ah	New	921	N	31	13
76	2011	T15	Moultrie Game Spy I40	Y	SDHC 4Gb	6 × long-life Alkaline IEC LR20 1,5V	2 × sealed lead acid batteries12 V 7Ah	New	9949	N	16	15					Y			Y
77	2011	T14	Moultrie Game Spy I40	Y	SDHC 4Gb	6 × long-life Alkaline IEC LR20 1,5V	2 × sealed lead acid batteries12 V 7Ah	New	4700	N	61	24					Y						Y
78	2011	T27	Moultrie Game Spy I40	Y	SD 4 Gb	6 × long-life Alkaline IEC LR20 1,5V	2 × sealed lead acid batteries12 V 7Ah	New	238	Y	0	0				Y
79	2011	T29	Moultrie Game Spy I40	Y	SDHC 4Gb	6 × long-life Alkaline IEC LR20 1,5V	2 × sealed lead acid batteries12 V 7Ah	New	8748	N	34	33										Y			Y
80	2011	T25	Moultrie Game Spy I40	Y	SDHC 4Gb	6 × long-life Alkaline IEC LR20 1,5V	2 × sealed lead acid batteries12 V 7Ah	New	7103	N	48	13
